# Supplementary material for: Evaluation of a Community Pharmacist-Led Intervention Program for Early Detection of Gastrointestinal Adverse Events of Dipeptidyl Peptidase-4 Inhibitors: A Multicenter, Non-Randomized Comparative Study
Source: Pharmacy (Basel). 2025 Aug 28;13(5):119. doi: 10.3390/pharmacy13050119 (PMC12452381; doi:10.3390/pharmacy13050119)
Supplement: Supplementary file 1 [file pharmacy-13-00119-s001.zip]

Archive with 2 entries (2 files):
- Figure S1_Pharmacy_Funabashi_20250604.pdf
- Table S1_Pharmacy_Funabashi_20250604.pdf
